# Supplementary material for: A versatile in situ cofactor enhancing system for meeting cellular demands for engineered metabolic pathways
Source: J Biol Chem. 2023 Dec 28;300(2):105598. doi: 10.1016/j.jbc.2023.105598 (PMC10850783; doi:10.1016/j.jbc.2023.105598)
Supplement: Supporting Table S1 [file mmc1.xlsx]

## Sheet: Table S1
Table S1. The annotated metabolites of fatty alcohol biosynthesis
Pathway	Compound Name	Mass	Ion Species	m/z	DT	Ω (Å²)	p ([FAR-XR] Vs [FAR])	p (Corr) ([FAR-XR] Vs [FAR])	FC (abs) ([FAR-XR] Vs [FAR])	Regulation ([FAR-XR] Vs [FAR])	FC ([FAR-XR] Vs [FAR])	Abund Diff (Raw)	Abund Diff (Log2)	Log FC ([FAR-XR] Vs [FAR])	Formula	KEGG ID	Reference mass (Da)	Relative Difference (ppm)	Absolute Relative Difference (ppm)	Difference (mDa)	Height	Ion Count	Ion Polarity	Maximum Charge State	Minimum Charge State	Precursor m/z	Charge State Count	Reference Mass difference	Relative Reference Mass difference
Amino sugar and nucleotide sugar metabolism	GDP-L-fucose	589.064	(M-H)-	588.057	26.4992	217.562	0	0	2.22645	up	2.2	57029.8	15.7994	1.15474	C16 H25 N5 O15 P2	C00325	589.082	-30.4119	30.4119	-17.9151	114123	2	Negative	1	1	588.057	1	-17.9151	-30.4119
Amino sugar and nucleotide sugar metabolism	dTDP-L-rhamnose	548.064	(M-H)	547.057	26.0241	214.028	0	0	16	up	16	79459	16.2779	4	C16 H26 N2 O15 P2	C03319	548.081	-29.9594	29.9594	-16.4202	76845.7	2	Negative	1	1	547.057	1	-16.4202	-29.9594
Amino sugar and nucleotide sugar metabolism	UDP-L-Ara4FN	563.044	(M-H)-	562.036	26.1646	215.043	0	0	2.09144	down	-2.1	-67841.2	-16.0499	-1.0645	C15 H23 N3 O16 P2	C16154	563.055	-20.6801	20.6801	-11.644	13187529	5	Negative	1	1	562.036	1	-11.644	-20.6801
Amino sugar and nucleotide sugar metabolism	UDP-2,4-diacetamido-2,4,6-trideoxy-beta-L-altrose	632.124	(M-H)-	631.117	25.973	212.914	0.000459	0.000921	2.70753	up	2.7	363779	18.4727	1.43698	C19 H30 N4 O16 P2	C19971	632.113	17.134	17.134	10.8306	51778.3	3	Negative	1	1	631.117	1	10.8306	17.134
Amino sugar and nucleotide sugar metabolism	N-Glycolylneuraminic acid	325.096	(M-H)-	324.089	19.7122	164.853	0.000255	0.000597	1.80696	up	1.8	845736	19.6898	0.85356	C11 H19 N O10	C03410	325.101	-13.8331	13.8331	-4.49715	1.60845e+06	4	Negative	1	1	324.089	1	-4.49715	-13.8331
Amino sugar and nucleotide sugar metabolism	2-Deoxy-2,3-dehydro-N-acetylneuraminic acid	291.095	(M-H)-	290.088	18.6175	156.433	0	0	16	down	-16	-77839.3	-16.2482	-4	C11 H17 N O8	C04580	291.095	-0.468979	0.468979	-0.136518	88003	2	Negative	1	1	290.088	1	-0.136518	-0.468979
Amino sugar and nucleotide sugar metabolism	L-Fucose 1-phosphate	244.03	(2M-H)-	487.053	23.8767	196.97	0.001331	0.00201134	1.6804	up	1.7	114138	16.8004	0.748801	C6 H13 O8 P	C02985	244.035	-20.0492	20.0492	-4.89271	233613	3	Negative	1	1	487.053	1	-4.89271	-20.0492
Arginine biosynthesis	N-Acetyl-L-glutamic acid	189.063	(M-H)-	188.056	15.9679	137.362	0.001559	0.00229805	1.54649	up	1.5	242386	17.8869	0.629001	C7 H11 N O5	C00624	189.064	-3.50137	3.50137	-0.661982	783651	3	Negative	1	1	188.056	1	-0.661982	-3.50137
Biotin biosynthesis	7-Keto-8-aminopelargonic acid (KAPA)	187.122	(M-H)-	186.115	16.6435	143.263	0	0	16	up	16	69326.9	16.0811	4	C9 H17 N O3	C01092	187.121	5.98471	5.98471	1.11986	71649.4	2	Negative	1	1	186.115	1	1.11986	5.98471
Coenzyme A biosynthesis	Coenzyme A (CoA-SH)	767.095	(M-H)-	766.088	29.8619	243.85	0.005225	0.0064595	1.8935	up	1.9	27789.3	14.7622	0.921053	C21 H36 N7 O16 P3 S	C00010	767.115	-26.2219	26.2219	-20.1152	47701.6	2	Negative	1	1	766.088	1	-20.1152	-26.2219
Coenzyme A biosynthesis	D-Pantetheine 4'-phosphate (PAN4P)	358.095	(M-H)-	357.087	21.1023	175.816	0	0	1.74028	up	1.7	36712	15.164	0.799316	C11 H23 N2 O7 P S	C01134	358.096	-4.94978	4.94978	-1.7725	89141	2	Negative	1	1	357.087	1	-1.7725	-4.94978
Coenzyme A biosynthesis	4-Phosphopantothenoylcysteine (4PPCYS)	402.077	(M-H)-	401.07	21.5541	178.86	6.41e-06	4.33e-05	3.30237	down	-3.3	-162135	-17.3068	-1.7235	C12 H23 N2 O9 P S	C04352	402.086	-22.1567	22.1567	-8.9089	221675	3	Negative	1	1	401.07	1	-8.9089	-22.1567
Coenzyme A biosynthesis	D-Pantothenic acid ((R)-PNTO)	219.111	(M-H)-	218.104	22.7461	193.84	0	0	1.54157	up	1.5	482287	18.8795	0.624404	C9 H17 N O5	C00864	219.111	0.85135	0.85135	0.18654	1.61341e+06	2	Negative	1	1	218.104	1	0.18654	0.85135
Coenzyme A biosynthesis	Pantoic acid ((R)-PANT)	148.075	(M-H)-	147.068	14.5988	127.849	0.000112	0.000332	1.3564	up	1.4	360854	18.4611	0.439783	C6 H12 O4	C00522	148.074	8.80028	8.80028	1.30309	1.22847e+06	3	Negative	1	1	147.068	1	1.30309	8.80028
Coenzyme A biosynthesis	S-Acetylphosphopantetheine	400.097	(M-H)-	399.09	21.8658	181.473	0.000271	0.000613	3.92774	up	3.9	2953222	21.4939	1.9737	C13 H25 N2 O8 P S	C03725	400.107	-24.3284	24.3284	-9.73398	2.97667e+06	4	Negative	1	1	399.09	1	-9.73398	-24.3284
ED glycolysis	D-Gluconic acid	196.059	(M-H)-	195.052	15.5438	133.408	0.000851	0.00144703	1.31122	up	1.3	19800000	24.2373	0.390906	C6 H12 O7	C00257	196.058	5.49326	5.49326	1.077	61987356	4	Negative	1	1	195.052	1	1.077	5.49326
ED glycolysis	2-Keto-3-deoxy-D-gluconic acid (KDG)	178.048	(M+CH3COO)-	237.062	17.5009	148.502	0.015085	0.0173867	1.51157	up	1.5	1541527	20.5559	0.596043	C6 H10 O6	C00204	178.048	2.17749	2.17749	0.387698	4.0947e+06	4	Negative	1	1	237.062	1	0.387698	2.17749
EMP glycolysis	D-Glucose 6-phosphate (G6P)	260.026	(M+CH3COO)-	319.04	18.7775	157.144	4.27e-08	9.68e-07	1.84781	down	-1.8	-3432507	-21.7108	-0.88581	C6 H13 O9 P	C00092	260.03	-15.0379	15.0379	-3.9103	7415967	4	Negative	1	1	319.04	1	-3.9103	-15.0379
EMP glycolysis	D-Fructose 6-phosphate (F6P)	260.027	(M-H)-	259.02	17.6144	148.793	0.00279	0.00371953	1.48598	up	1.5	150970	17.2039	0.571419	C6 H13 O9 P	C00085	260.03	-9.10366	9.10366	-2.36722	393548	2	Negative	1	1	259.02	1	-2.36722	-9.10366
EMP glycolysis	beta-D-Fructose 1,6-bisphosphate (FBP)	339.99	(M-H)-	338.983	18.6112	155.383	7.62e-05	0.000247	2.16457	up	2.2	422378	18.6882	1.11408	C6 H14 O12 P2	C05378	339.996	-17.3063	17.3063	-5.88406	743046	3	Negative	1	1	338.983	1	-5.88406	-17.3063
EMP glycolysis	Dihydroxyacetone (glycerone)	90.0332	(M-H)-	89.0259	20.9041	192.294	0	0	2.20393	down	-2.2	-325989	-18.3145	-1.14008	C3 H6 O3	C00184	90.0317	16.5128	16.5128	1.48668	618357	2	Negative	1	1	89.0259	1	1.48668	16.5128
EMP glycolysis	D-Glycerate 3-phosphate (3-PG)	185.989	(2M-H)-	370.971	20.1453	167.623	0	0	1.48484	up	1.5	343672	18.3907	0.570309	C3 H7 O7 P	C00197	185.993	-21.594	21.594	-4.01633	404643	2	Negative	1	1	370.971	1	-4.01633	-21.594
EMP glycolysis	Acetyl-CoA	809.103	(M-H)-	808.096	30.5164	248.962	4.27e-05	0.000182	1.71554	up	1.7	189731	17.5336	0.778663	C23 H38 N7 O17 P3 S	C00024	809.126	-28.3188	28.3188	-22.9135	369863	4	Negative	1	1	808.096	1	-22.9135	-28.3188
Folate biosyntheis	10-formyldihydrofolate	471.146	(M+CH3COO)-	530.16	25.5514	210.307	0	0	16	down	-16	-1208054	-20.2043	-4	C20 H21 N7 O7	C03204	471.15	-8.15585	8.15585	-3.84263	963756	4	Negative	1	1	530.16	1	-3.84263	-8.15585
Fructose and mannose metabolism	L-Fuculose	164.07	(M-H)-	163.062	14.777	128.388	0.000474	0.000921	1.60612	up	1.6	151926	17.213	0.68358	C6 H12 O5	C01721	164.068	8.04314	8.04314	1.31962	373432	3	Negative	1	1	163.062	1	1.31962	8.04314
Glutathione metabolism	L-Glutamic acid	147.053	(M-H)-	146.046	14.2211	124.616	0.013999	0.0164132	1.18215	up	1.2	181477	17.4694	0.241418	C5 H9 N O4	C00025	147.053	0.71106	0.71106	0.104564	915164	3	Negative	1	1	146.046	1	0.104564	0.71106
Glutathione metabolism	Glutathionylspermine	491.293	(M-H)-	490.285	26.575	219.17	0.001647	0.00233327	3.41706	up	3.4	631777	19.2691	1.77276	C20 H41 N7 O5 S	C16562	491.289	7.6343	7.6343	3.75065	800019	3	Negative	1	1	490.285	1	3.75065	7.6343
Glutathione metabolism	Glutathione (GSH)	307.079	(M-H)-	306.072	19.4135	162.738	0.039393	0.0439141	1.34659	up	1.3	5286505	22.3339	0.429316	C10 H17 N3 O6 S	C00051	307.084	-14.2177	14.2177	-4.36601	19882114	4	Negative	1	1	306.072	1	-4.36601	-14.2177
Glutathione metabolism	L-Gluthathione (oxidized) (GSSG)	612.132	(M-H)-	611.125	26.5434	217.737	0	0	1.97033	up	2	6202.39	12.5986	0.978435	C20 H32 N6 O12 S2	C00127	612.152	-32.6011	32.6011	-19.9568	30678.9	2	Negative	1	1	611.125	1	-19.9568	-32.6011
Hexitol metabolism	Lactose	342.111	(M-H)-	341.104	20.4976	171.074	6.85e-05	0.000233	1.65406	down	-1.7	-53749.7	-15.714	-0.72601	C12 H22 O11	C01970	342.11	2.15881	2.15881	0.738553	156952	2	Negative	1	1	341.104	1	0.738553	2.15881
Hexitol metabolism	beta-D-Galactose/alpha-D-Glucose	180.063	(M-H)-	179.056	15.3604	132.573	0.164845	0.167305	1.45032	up	1.5	514941	18.974	0.536371	C6 H12 O6	C00124/ C00267	180.063	-0.61947	0.619466	-0.11154	877066	3	Negative	1	1	179.056	1	-0.11154	-0.619466
Hexitol metabolism	Lactitol	344.128	(M-H)-	343.121	21.0734	175.836	0	0	72.3143	up	72.3	3171053	21.5965	6.17621	C12 H24 O11	D08266	344.132	-10.5711	10.5711	-3.63784	2.90541e+06	4	Negative	1	1	343.121	1	-3.63784	-10.5711
Hexitol metabolism	Galactitol/Sorbitol	182.081	(M-H)-	181.073	15.2446	131.476	0	0	16	up	16	1660755	20.6634	4	C6 H14 O6	C01697/ C00794	182.079	8.9077	8.9077	1.6219	1590970	3	Negative	1	1	181.073	1	0.330457	1.8149
Hexitol metabolism	Sorbitol-6-phosphate (S6P)	262.043	(M-H)-	261.035	17.1649	144.946	0	0	16	up	16	298419	18.187	4	C6 H15 O9 P	C01096	262.045	-10.6298	10.6298	-2.7855	328329	2	Negative	1	1	261.035	1	-2.7855	-10.6298
Hexitol metabolism	D-Tagatose 1,6-bisphosphate (TaBP)	339.99	(M-H)-	338.983	18.5891	155.199	0	0	16	up	16	2298244	21.1321	4	C6 H14 O12 P2	C03785	339.996	-17.9817	17.9817	-6.1137	2.67748e+06	3	Negative	1	1	338.983	1	-6.1137	-17.9817
Histidine biosynthesis	Phosphoribulosylformimino-AICAR-P (PRLP)	577.096	(M-H)-	576.089	25.722	211.286	0	0	2.01437	down	-2	-23713.9	-14.5334	-1.01033	C15 H25 N5 O15 P2	C04916	577.082	24.0211	24.0211	13.8622	42055.5	3	Negative	1	1	576.089	1	13.8622	24.0211
Histidine biosynthesis	L-Histidine	155.07	(M-H)-	154.062	14.7905	129.054	0	0	2.96551	up	3	224462	17.7761	1.56828	C6 H9 N3 O2	C00135	155.069	1.97331	1.97331	0.306	390116	2	Negative	1	1	154.062	1	0.306	1.97331
Lipid metabolism	D-myo-Inositol-1,3,4-triphosphate	419.969	(M-H)-	418.962	21.0168	174.162	0	0	2.89199	down	-2.9	-141985	-17.1154	-1.53206	C6 H15 O15 P3	C01243	419.962	15.0489	15.0489	6.31995	441640	2	Negative	1	1	418.962	1	6.31995	15.0489
Lipid metabolism	DHAP(18:0e)	422.273	(M-H)-	421.266	24.5519	203.393	3.26e-06	3.7e-05	2.60789	up	2.6	742248	19.5015	1.38288	C21 H43 O6 P		422.28	-15.4606	15.4606	-6.52868	1.009e+06	3	Negative	1	1	421.266	1	-6.52868	-15.4606
Lipid metabolism	3-Oxohexanoyl-coenzyme A	879.165	(M-H)-	878.157	32.5987	265.583	4.17e-05	0.000182	8.26536	down	-8.3	-378472	-18.5298	-3.04708	C27 H44 N7 O18 P3 S		879.168	-3.44026	3.44026	-3.02456	19020	2	Negative	1	1	878.157	1	-3.02456	-3.44026
Lipid metabolism	Myrsinone	294.182	(M-H)-	293.175	21.4251	179.913	0	0	1.995	up	2	136616	17.0598	0.996388	C17 H26 O4		294.183	-4.6797	4.6797	-1.37669	262430	2	Negative	1	1	293.175	1	-1.37669	-4.6797
Lipid metabolism	2-oxo-octadecanoic acid	298.249	(M-H)-	297.241	21.3489	179.167	0	0	16	up	16	36943.1	15.173	4	C18 H34 O3		298.251	-6.95654	6.95654	-2.07479	141125	2	Negative	1	1	297.241	1	-2.07479	-6.95654
Lipid metabolism	3-Hydroxyhexadecanoic acid	272.234	(M-H)-	271.227	20.5818	173.447	0.005016	0.00631589	7.47517	down	-7.5	-136396	-17.0574	-2.90211	C16 H32 O3		272.235	-3.11346	3.11346	-0.847594	165500	2	Negative	1	1	271.227	1	-0.847594	-3.11346
Lipid metabolism	Palmitic acid (C16:0 acid)	256.24	(M-H)-	255.233	20.0956	169.85	0	0	1.9723	up	2	35737	15.1251	0.979882	C16 H32 O2	C00249	256.24	-0.32869	0.328694	-0.08422	84074.9	2	Negative	1	1	255.233	1	-0.08422	-0.328694
Lipid metabolism	Oleic acid (C18:1 acid)	282.255	(M-H)-	281.248	20.9546	176.291	0	0	2.57117	up	2.6	66390.1	16.0187	1.36243	C18 H34 O2	C00712	282.256	-2.81403	2.81403	-0.79428	100026	2	Negative	1	1	281.248	1	-0.79428	-2.81403
Lipid metabolism	N-stearoyl taurine	391.281	(M-H)-	390.273	23.7331	197.102	1.39e-06	1.9e-05	3.06925	up	3.1	10600000	23.3327	1.61788	C20 H41 N O4 S		391.276	13.0913	13.0913	5.1223	12730214	5	Negative	1	1	390.273	1	5.1223	13.0913
Lipid metabolism	OPC4-CoA	987.293	(M-2H)-2	492.639	19.1999	312.458	0.000245	0.000595	1.54618	up	1.5	665458	19.344	0.628706	C35 H56 N7 O18 P3 S	C16335	987.262	32.1511	32.1511	31.7415	1176363	5	Negative	2	2	492.639	1	31.7415	32.1511
Lipid metabolism	Hexanoyl-CoA	865.193	(M-H)-	864.186	32.5189	264.999	0	0	16	down	-16	-26657.4	-14.7023	-4	C27 H46 N7 O17 P3 S	C05270	865.188	4.91916	4.91916	4.256	40030.2	2	Negative	1	1	864.186	1	4.256	4.91916
Lipid metabolism	Oleoyl-CoA (C18:1-CoA)	1031.34	(M-2H)-2	514.662	20.2093	328.673	5.4e-06	4.33e-05	2.01091	up	2	114867	16.8096	1.00785	C39 H68 N7 O17 P3 S	C00510	1031.36	-21.4973	21.4973	-22.1715	22215.5	2	Negative	2	2	514.662	1	-22.1715	-21.4973
Lipopolysaccharide biosynthesis	UDP-3-O-(3-hydroxytetradecanoyl)-N-acetylglucosamine	833.26	(M-H)-	832.252	34.049	277.627	0.000166	0.000469	2.15571	up	2.2	211126	17.6878	1.10817	C31 H53 N3 O19 P2	C04738	833.275	-18.112	18.112	-15.0922	301102	3	Negative	1	1	832.252	1	-15.0922	-18.112
Methionine salvage pathway	5'-Methylthioadenosine	297.087	(M-H)-	296.08	18.9155	158.792	0	0	16	down	-16	-116576	-16.8309	-4	C11 H15 N5 O3 S	C00170	297.09	-7.0883	7.0883	-2.10586	122643	2	Negative	1	1	296.08	1	-2.10586	-7.0883
Methionine salvage pathway	S-Adenosyl-L-homocysteine	384.126	(M-H)-	383.118	21.2706	176.779	1.96e-05	0.000103	2.20862	down	-2.2	-269124	-18.0379	-1.14315	C14 H20 N6 O5 S	C00021	384.122	10.7253	10.7253	4.11982	460292	3	Negative	1	1	383.118	1	4.11982	10.7253
NAD(P) metabolism	NADH	665.104	(M-H)-	664.097	26.9286	220.508	0.517457	0.517457	1.29312	up	1.3	23585.1	14.5256	0.370855	C21 H29 N7 O14 P2	C00004	665.125	-31.1899	31.1899	-20.7452	162094	3	Negative	1	1	664.097	1	-20.7452	-31.1899
NAD(P) metabolism	NADPH	745.069	(M-H)-	744.062	27.4696	224.445	0.007254	0.00865446	1.87447	up	1.9	248555	17.9232	0.906483	C21 H30 N7 O17 P3	C00005	745.091	-29.2929	29.2929	-21.8259	604981	3	Negative	1	1	744.062	1	-21.8259	-29.2929
NAD(P) metabolism	NAD	663.091	(M-H)-	662.084	27.306	223.61	0.001318	0.00201134	1.42946	down	-1.4	-410526	-18.6471	-0.51547	C21 H27 N7 O14 P2	C00003	663.109	-27.6987	27.6988	-18.3673	1282116	4	Negative	1	1	662.084	1	-18.3673	-27.6987
Pentose and glucuronate interconversions	Gulonic acid	196.057	(M-H)-	195.05	15.5498	133.459	0	0	16	up	16	121497	16.8906	4	C6 H12 O7	C00800	196.058	-5.26527	5.26527	-1.0323	237200	2	Negative	1	1	195.05	1	-1.0323	-5.26527
Pentose and glucuronate interconversions	Uridine 5'-diphosphoglucose (UDPG)	566.039	(M-H)-	565.031	25.2574	207.567	1.11e-10	7.58e-09	2.17378	up	2.2	7589468	22.8556	1.12021	C15 H24 N2 O17 P2	C00029	566.055	-29.0373	29.0373	-16.4367	12485246	5	Negative	1	1	565.031	1	-16.4367	-29.0373
Pentose phosphate pathway	2-Dehydro-3-deoxy-6-phospho-D-gluconate (KDPG)	258.01	(2M-H)-	515.014	22.4759	185.15	0.001763	0.00244695	1.5936	down	-1.6	-593648	-19.1792	-0.67229	C6 H11 O9 P	C04442	258.014	-14.1135	14.1135	-3.64147	1.9518e+06	4	Negative	1	1	515.014	1	-3.64147	-14.1135
Pentose phosphate pathway	6-Phosphogluconic acid (6-PG)	276.021	(M-H)-	275.014	17.1664	144.601	0	0	2.29565	up	2.3	122516	16.9026	1.1989	C6 H13 O10 P	C00345	276.025	-13.643	13.643	-3.7658	229658	2	Negative	1	1	275.014	1	-3.7658	-13.643
Pentose phosphate pathway	D-Ribulose 5-phosphate (Rul5P)	230.018	(M-H)-	229.011	18.7186	159.117	9.13e-05	0.000282	1.97524	down	-2	-312046	-18.2514	-0.98203	C5 H11 O8 P	C00199	230.019	-4.7426	4.7426	-1.09089	653449	3	Negative	1	1	229.011	1	-1.09089	-4.7426
Pentose phosphate pathway	D-Sedoheptulose-7-phosphate (S7P)	290.035	(2M+CH3COO)-	639.083	26.5596	217.661	0.000213	0.00058	3.91286	down	-3.9	-818404	-19.6425	-1.96822	C7 H15 O10 P	C05382	290.04	-18.9158	18.9158	-5.48634	1010487	4	Negative	1	1	639.083	1	-5.48634	-18.9158
Peptidoglycans biosynthesis	1,4-beta-D-Glucan	536.16	(M-H)-	535.153	26.7191	219.858	6.72e-05	0.000233	1.78044	up	1.8	79129.5	16.2719	0.832231	C18 H32 O18	C00760	536.159	1.91259	1.91259	1.02545	160127	2	Negative	1	1	535.153	1	1.02545	1.91259
Peptidoglycans biosynthesis	UDP-N-acetylmuramoyl-L-alanyl-γ-D-glutamyl-L-lysine	1007.27	(M-H)-	1006.26	34.5634	281.024	4.92e-06	4.33e-05	2.61443	down	-2.6	-174660	-17.4142	-1.3865	C34 H55 N7 O24 P2	C05892	1007.28	-6.5215	6.5215	-6.56896	236758	3	Negative	1	1	1006.26	1	-6.56896	-6.5215
Phenylalanine metabolism	L-Phenylalanine	165.08	(M-H)-	164.073	16.1711	140.419	0.064512	0.0685437	2.36837	down	-2.4	-84337.3	-16.3639	-1.2439	C9 H11 N O2	C00079	165.079	7.22905	7.22905	1.19336	177033	2	Negative	1	1	164.073	1	1.19336	7.22905
PLP biosynthesis	4-Phospho-D-erythronate (4PER)	216.003	(M+CH3COO)-	275.017	23.9963	202.063	0.001588	0.00229805	5.8237	up	5.8	2204687	21.0721	2.54194	C4 H9 O8 P	C03393	216.004	-0.732605	0.732605	-0.158245	2.3108e+06	3	Negative	1	1	275.017	1	-0.158245	-0.732605
PLP biosynthesis	O-Phospho-4-hydroxy-L-threonine (PHTHR)	215.022	(M+CH3COO)-	274.036	18.5361	156.15	0	0	4.2174	down	-4.2	-165673	-17.338	-2.07635	C4 H10 N O7 P	C06055	215.019	12.7173	12.7173	2.73448	200011	3	Negative	1	1	274.036	1	2.73448	12.7173
Protein breakdown metabolism	Glutamyl-gamma-glutamate	275.108	(M-H)-	274.101	18.6191	156.847	0	0	1.81146	up	1.8	30084.2	14.8767	0.857152	C10 H17 N3 O6		275.112	-12.7805	12.7805	-3.51607	158498	2	Negative	1	1	274.101	1	-3.51607	-12.7805
Purine metabolism	Succinoadenosine	383.099	(M-H)-	382.092	15.2014	126.399	0	0	2.07799	up	2.1	44896.1	15.4543	1.05519	C14 H17 N5 O8		383.108	-22.5517	22.5517	-8.63973	180175	2	Negative	1	1	382.092	1	-8.63973	-22.5517
Purine metabolism	Guanosine 3',5'-bis(diphosphate)	602.941	(M+CH3COO)-	661.955	27.658	226.491	0	0	1.23518	up	1.2	71798.1	16.1317	0.304723	C10 H17 N5 O17 P4	C01228	602.957	-26.2512	26.2512	-15.8283	271625	3	Negative	1	1	661.955	1	-15.8283	-26.2512
Purine metabolism	5'-Adenylyl sulfate (APS)	427.025	(M+CH3COO)-	486.039	23.5259	194.09	0.000792	0.00138109	4.93787	down	-4.9	-195725	-17.5785	-2.30389	C10 H14 N5 O10 P S	C00224	427.02	12.8206	12.8206	5.47467	242055	3	Negative	1	1	486.039	1	5.47467	12.8206
Purine metabolism	Adenosine 5'-triphosphate (ATP)	506.981	(M-H)-	505.974	22.866	188.447	5.41e-05	0.000208	2.40246	up	2.4	384300	18.5519	1.26451	C10 H16 N5 O13 P3	C00002	506.996	-29.0507	29.0507	-14.7286	712572	3	Negative	1	1	505.974	1	-14.7286	-29.0507
Purine metabolism	Adenylosuccinic acid	463.062	(M-H)-	462.055	22.5088	185.968	0.063937	0.0685437	1.38171	up	1.4	1986312	20.9217	0.466451	C14 H18 N5 O11 P	C03794	463.074	-25.9189	25.9189	-12.0024	7082971	4	Negative	1	1	462.055	1	-12.0024	-25.9189
Purine metabolism	Adenosine 5'-diphosphate (ADP)	427.019	(M-H)-	426.012	22.2154	183.989	0.000244	0.000595	1.31991	up	1.3	2601671	21.311	0.400445	C10 H15 N5 O10 P2	C00008	427.029	-23.7435	23.7435	-10.1392	9506296	4	Negative	1	1	426.012	1	-10.1392	-23.7435
Purine metabolism	Adenosine 3-5-cyclic monophosphate (cAMP)	329.05	(M-H)-	328.043	20.6107	172.277	0.008389	0.0526667	1.13237	down	-1.1	-53578.9	-15.7094	-0.17934	C10 H12 N5 O6 P	C00575	329.053	-6.29325	6.29325	-2.07081	887896	3	Negative	1	1	328.043	1	-2.07081	-6.29325
Purine metabolism	ADP-ribose 1'-2' cyclic phosphate	621.042	(M-H)-	620.034	27.5465	225.888	0	0	16	up	16	147631	17.1716	4	C15 H22 N5 O16 P3	C19851	621.027	22.9599	22.9599	14.2587	124044	3	Negative	1	1	620.034	1	14.2587	22.9599
Pyrimidines metabolism	Uridine 5'-diphosphate (UDP)	403.996	(M-H)-	402.988	20.853	173.021	0	0	16	down	-16	-299899	-18.1941	-4	C9 H14 N2 O12 P2	C00015	404.002	-16.092	16.092	-6.5012	291291	2	Negative	1	1	402.988	1	-6.5012	-16.092
Pyrimidines metabolism	2'-Deoxycytidine 5'-monophosphate (dCMP)	307.053	(M-H)-	306.046	19.4586	163.116	0.027565	0.0312405	1.3173	down	-1.3	-71677.6	-16.1292	-0.39759	C9 H14 N3 O7 P	C00239	307.057	-12.6294	12.6294	-3.87794	464165	3	Negative	1	1	306.046	1	-3.87794	-12.6294
Pyrimidines metabolism	2'-Deoxythymidine 5'-triphosphate (dTTP)	481.976	(M-H)-	480.969	22.4435	185.221	0.000564	0.00106519	1.822	up	1.8	572444	19.1268	0.865526	C10 H17 N2 O14 P3	C00459	481.989	-27.4963	27.4963	-13.2529	1326072	3	Negative	1	1	480.969	1	-13.2529	-27.4963
Pyruvate metabolism	Acetyl adenylate (Acetyl-AMP)	389.074	(2M-H)-	777.14	31.2565	255.166	0	0	9.47139	up	9.5	27179	14.7302	3.24358	C12 H16 N5 O8 P	C05993	389.074	0.0298646	0.0298646	0.0116195	33074.5	2	Negative	1	1	777.14	1	0.0116195	0.0298646
Sedoheptulose bisphosphate bypass	Sedoheptulose 1,7-bisphosphate (SBP)	369.999	(M-H)-	368.991	19.4611	161.967	0.000353	0.000749	2.26979	up	2.3	164993	17.332	1.18256	C7 H16 O13 P2	C00447	370.007	-21.7573	21.7573	-8.05034	346988	2	Negative	1	1	368.991	1	-8.05034	-21.7573
TCA cycle	Citric acid (CI)	192.028	(M-H)-	191.02	14.8848	127.928	0	0	16	down	-16	-67114	-16.0343	-4	C6 H8 O7	C00158	192.027	4.05695	4.05695	0.779043	111939	2	Negative	1	1	191.02	1	0.779043	4.05695
Trehalose and glycogen biosynthesis	Trehalose 6-phosphate (Tre6P)	422.072	(M-H)-	421.064	21.6621	179.476	0.084109	0.0879905	1.40515	up	1.4	41277.9	15.3331	0.490722	C12 H23 O14 P	C00689	422.083	-25.9026	25.9026	-10.933	203764	2	Negative	1	1	421.064	1	-10.933	-25.9026
Trehalose and glycogen biosynthesis	ADP-glucose	589.093	(M-H)-	588.086	27.5063	225.823	0	0	16	down	-16	-10280.4	-13.3276	-4	C16 H25 N5 O15 P2	C00498	589.082	18.9341	18.9341	11.1537	15712.7	2	Negative	1	1	588.086	1	11.1537	18.9341
Tyrosine metabolism	L-Tyrosine	181.075	(M-H)-	180.068	16.7874	144.817	7e-06	4.33e-05	1.77379	down	-1.8	-1891640	-20.8512	-0.82683	C9 H11 N O3	C00082	181.074	8.19532	8.19532	1.48396	4.49286e+06	3	Negative	1	1	180.068	1	1.48396	8.19532
Tyrosine metabolism	4-Hydroxyphenylacetyl-CoA	901.152	(M-2H)-2	449.569	19.0018	309.648	0.000468	0.000921	5.56112	down	-5.6	-66897.8	-16.0297	-2.47538	C29 H42 N7 O18 P3 S	C05338	901.152	0.079257	0.079257	0.0714226	81484.7	3	Negative	2	2	449.569	1	0.0714226	0.079257
Ubiquinol biosynthesis	2-Octaprenylphenol	638.53	(M-H)-	637.523	32.1557	263.5	0	0	1.58161	down	-1.6	-4586.14	-12.1631	-0.6614	C46 H70 O	C05810	638.543	-19.8751	19.8751	-12.6911	31265.9	2	Negative	1	1	637.523	1	-12.6911	-19.8751
Valine, leucine and isoleucine biosynthesis	2-Isopropylmalic acid (2-IPM)	176.07	(M-H)-	175.062	15.1597	131.045	0.001179	0.00186415	1.5729	up	1.6	63988.8	15.9655	0.653427	C7 H12 O5	C02504	176.068	6.08839	6.08839	1.07197	169310	2	Negative	1	1	175.062	1	1.07197	6.08839
Valine, leucine and isoleucine biosynthesis	L-Valine	117.08	(M-H)-	116.073	13.9864	125.082	0.089102	0.0918018	1.18064	up	1.2	67091.9	16.0339	0.239572	C5 H11 N O2	C00183	117.079	7.64208	7.64208	0.894727	288596	2	Negative	1	1	116.073	1	0.894727	7.64208
Valine, leucine and isoleucine degradation	3-Amino-isobutanoic acid	103.064	(M-H)-	102.057	13.348	120.964	0	0	16	up	16	254815	17.9591	4	C4 H9 N O2	C05145	103.063	11.1358	11.1358	1.14769	261042	2	Negative	1	1	102.057	1	1.14769	11.1358
Valine, leucine and isoleucine degradation	3-Methylcrotonyl-CoA	849.182	(M-H)-	848.175	31.2785	254.973	0.00032	0.000702	2.11706	down	-2.1	-67488.8	-16.0424	-1.08206	C26 H42 N7 O17 P3 S	C03069	849.157	28.927	28.927	24.5636	115122	4	Negative	1	1	848.175	1	24.5636	28.927
