# Supplementary material for: A versatile in situ cofactor enhancing system for meeting cellular demands for engineered metabolic pathways
Source: J Biol Chem. 2023 Dec 28;300(2):105598. doi: 10.1016/j.jbc.2023.105598 (PMC10850783; doi:10.1016/j.jbc.2023.105598)
Supplement: Supporting Table S2 [file mmc2.xlsx]

## Sheet: Table S2
Table S2. The annotated metabolites of bioluminescence light generation
Pathway	Compound Name	Mass	Ion Species	m/z	DT	Ω (Å²)	p ([cde-xr] Vs [cde])	p (Corr) ([cde-xr] Vs [cde])	FC (abs) ([cde-xr] Vs [cde])	Regulation ([cde-xr] Vs [cde])	FC ([cde-xr] Vs [cde])	Abund Diff (Raw)	Abund Diff (Log2)	Log FC ([cde-xr] Vs [cde])	Formula	KEGG ID	Reference mass (Da)	Relative Difference (ppm)	Absolute Relative Difference (ppm)	Difference (mDa)	Height	Ion Count	Ion Polarity	Maximum Charge State	Minimum Charge State	Precursor m/z	Charge State Count	Reference Mass difference (mDa)	Relative Reference Mass difference (ppm)
Alanine metabolism	L-Alanine	89.0489	(M-H)-	88.0416	17.7126	162.825	0.886998	0.897558	1.005	down	-1.005	128714	16.9738	-0.007202	C3 H7 N O2	C00041	89.0477	13.5082	13.5082	1.20288	686476	2	Negative	1	1	88.0416	1	1.20288	13.5082
Amino sugar and nucleotide sugar metabolism	1,6-Anhydro-N-acetyl-beta-muramate	275.099	(M-H)-	274.092	16.3505	137.421	0.0104959	0.0118953	2.69131	down	-2.69131	-86010.8	-16.3922	-1.42831	C11 H17 N O7	C19769	275.101	-3.64203	3.64203	-1.00192	219948	2	Negative	1	1	274.092	1	0.130956	0.521525
Amino sugar and nucleotide sugar metabolism	Cyclic adenosine diphosphate ribose	541.061	(M-H)-	540.053	27.2928	224.106	1.16e-05	2.83e-05	1.3298	up	1.3298	2379842	21.1824	0.411206	C15 H21 N5 O13 P2	C13050	541.061	-0.867183	0.867183	-0.469199	5275446	4	Negative	1	1	540.053	1	-0.469199	-0.867183
Amino sugar and nucleotide sugar metabolism	dTDP-4-acetamido-4,6-dideoxy-D-galactose	589.111	(M-H)-	588.104	27.6276	226.397	7.58e-11	1.07e-09	6.69355	down	-6.69355	-755852	-19.5277	-2.74277	C18 H29 N3 O15 P2	C06018	589.107	6.83889	6.83889	4.02884	772161	4	Negative	1	1	588.104	1	4.02884	6.83889
Amino sugar and nucleotide sugar metabolism	dTDP-6-deoxy-D-allose	548.081	(M-H)-	547.073	26.0582	213.902	1.12e-05	2.83e-05	1.55605	up	1.55605	745900	19.5086	0.637888	C16 H26 N2 O15 P2	C11912	548.081	-0.663087	0.663087	-0.363425	1.37625e+06	4	Negative	1	1	547.073	1	-0.363425	-0.663087
Amino sugar and nucleotide sugar metabolism	N-Glycolylneuraminic acid	325.1	(M-H)-	324.093	19.725	164.614	7.39e-05	0.000128	1.72728	up	1.72728	431417	18.7187	0.788505	C11 H19 N O10	C03410	325.101	-2.95756	2.95756	-0.961505	856534	3	Negative	1	1	324.093	1	-0.961505	-2.95756
Amino sugar and nucleotide sugar metabolism	UDP-D-galacturonate	580.033	(M-H)-	579.026	25.8251	211.704	1.61e-05	3.5e-05	1.55597	up	1.55597	169995	17.3751	0.637812	C15 H22 N2 O18 P2	C00617	580.034	-1.99377	1.99377	-1.15645	338807	3	Negative	1	1	579.026	1	-1.15645	-1.99377
Amino sugar and nucleotide sugar metabolism	UDP-L-Ara4FN	563.049	(M-H)-	562.042	25.7111	210.916	0.00370891	0.00456894	1.11377	up	1.11377	94251.9	16.5242	0.155449	C15 H23 N3 O16 P2	C16154	563.055	-11.1303	11.1303	-6.26695	286282	3	Negative	1	1	562.042	1	-6.26695	-11.1303
Amino sugar and nucleotide sugar metabolism	UDP-N-acetyl-D-galactosamine	607.088	(M-H)-	606.081	27.2992	223.555	1.69e-07	1.19e-06	2.63051	up	2.63051	337937	18.3664	1.39534	C17 H27 N3 O17 P2	C00203	607.082	10.4945	10.4945	6.37101	376933	4	Negative	1	1	606.081	1	6.37101	10.4945
Biotin biosynthesis	7-Keto-8-aminopelargonic acid (KAPA)	187.122	(M-H)-	186.115	16.9851	145.874	0.564924	0.585592	1.04424	up	1.04424	50607	15.6271	0.06245	C9 H17 N O3	C01092	187.121	5.84131	5.84131	1.09303	228732	2	Negative	1	1	186.115	1	1.09303	5.84131
Carbohydrate metabolism	2-Deoxygalactopyranose	164.068	(M-H)-	163.061	14.7839	128.142	0.000241	0.000366	1.58078	down	-1.58078	-86555.1	-16.4013	-0.660635	C6 H12 O5	C02476	164.069	-2.39447	2.39447	-0.392857	433388	2	Negative	1	1	163.061	1	-0.392857	-2.39447
Carbohydrate metabolism	beta-D-Glc-(1->4)-alpha-L-Rha-(1->3)-beta-D-Glc	488.175	(M+CH3COO)-	547.188	26.8948	220.767	6.11e-11	1.07e-09	4.41269	up	4.41269	8702129	23.0529	2.14166	C18 H32 O15	C19966	488.174	1.03707	1.03707	0.50627	9174925	5	Negative	1	1	547.188	1	0.50627	1.03707
Carbohydrate metabolism	D-Gal α 1->6D-Gal α 1->6D-Glucose	504.174	(M-H)-	503.166	24.218	199.221	0.00094	0.0011929	2.97609	down	-2.97609	-201488	-17.6203	-1.57342	C18 H32 O16	C05404	504.169	9.40439	9.40439	4.74141	330713	3	Negative	1	1	503.166	1	4.74141	9.40439
Carbohydrate metabolism	L-Fuculose 1-phosphate	244.034	(M-H)-	243.027	17.1544	144.986	0	0	1.83735	up	1.83735	1265195	20.2709	0.877624	C6 H13 O8 P	C01099	244.035	-2.49127	2.49127	-0.607956	2.58839e+06	3	Negative	1	1	243.027	1	-0.607956	-2.49127
Carbohydrate metabolism	Maltotetraose	666.22	(M-H)-	665.213	28.1504	230.1	0	0	1.6064	up	1.6064	34161.3	15.0601	0.683835	C24 H42 O21	C02052	666.222	-2.85839	2.85839	-1.90432	79698.9	2	Negative	1	1	665.213	1	-1.90432	-2.85839
Carbohydrate metabolism	Maltotriitol	506.184	(M-H)-	505.177	24.7932	203.888	8.28e-14	3.52e-12	65.5997	up	65.5997	15000000	23.8405	6.03562	C18 H34 O16		506.185	-0.667866	0.667866	-0.338063	13127274	5	Negative	1	1	505.177	1	-0.338063	-0.667866
Carbohydrate metabolism	Maltotriose	504.174	(M-H)-	503.166	26.1357	214.994	5.58e-05	0.000101	1.57018	down	-1.57018	-89458.2	-16.4489	-0.650925	C18 H32 O16	C01835	504.169	9.55484	9.55484	4.81726	448152	3	Negative	1	1	503.166	1	4.81726	9.55484
Coenzyme A biosynthesis	4-Phosphopantothenoylcysteine (4PPCYS)	402.096	(M-H)-	401.088	22.3995	185.408	0	0	3.19519	down	-3.19519	-31961.6	-14.9641	-1.6759	C12 H23 N2 O9 P S	C04352	402.086	23.2087	23.2087	9.33188	48905.8	2	Negative	1	1	401.088	1	0.024415	0.129147
Coenzyme A biosynthesis	Coenzyme A (CoA-SH)	767.114	(M-2H)-2	382.549	17.9144	291.943	0.0129009	0.0144286	5.36125	up	5.36125	224906	17.779	2.42257	C21 H36 N7 O16 P3 S	C00010	767.115	-2.15065	2.15065	-1.64979	361359	3	Negative	2	2	382.549	1	-1.64979	-2.15065
Coenzyme A biosynthesis	D-Pantothenoyl-L-cysteine (PTC)	322.109	(M-H)-	321.102	19.8317	165.536	4.7e-06	1.48e-05	4.38143	up	4.38143	269358	18.0392	2.1314	C12 H22 N2 O6 S	C04079	322.12	-32.9287	32.9287	-10.607	310447	3	Negative	1	1	321.102	1	-10.607	-32.9287
Cysteine and methionine metabolism	S-Ribosyl-L-homocysteine	267.082	(M+CH3COO)-	326.096	19.8141	165.27	0	0	16	up	16	126793	16.9521	4	C9 H17 N O6 S	C03539	267.078	15.4038	15.4038	4.114	141817	2	Negative	1	1	326.096	1	4.114	15.4038
ED glycolysis	2-Keto-3-deoxy-D-gluconic acid (KDG)	178.05	(M+CH3COO)-	237.064	17.5006	148.172	2.96e-06	1.2e-05	1.291	up	1.291	1263739	20.2693	0.368492	C6 H10 O6	C00204	178.048	14.8613	14.8613	2.64603	2826910	4	Negative	1	1	237.064	1	2.64603	14.8613
EMP glycolysis	Acetyl-CoA	809.131	(M-2H)-2	403.558	17.5396	285.618	0	0	16	up	16	762936	19.5412	4	C23 H38 N7 O17 P3 S	C00024	809.126	6.31967	6.31967	5.11341	609306	4	Negative	2	2	403.558	1	5.11341	6.31967
EMP glycolysis	D-Glucose 6-phosphate (G6P)	260.029	(M+CH3COO)-	319.043	18.7778	156.818	8.85e-07	4.43e-06	2.36309	down	-2.36309	-592108	-19.1755	-1.24067	C6 H13 O9 P	C00092	260.03	-2.71999	2.71999	-0.707278	1438140	3	Negative	1	1	319.043	1	-0.707278	-2.71999
EMP glycolysis	Dihydroxyacetone (glycerone)	90.0324	(M-H)-	89.0251	20.8849	191.709	0	0	16	up	16	1412484	20.4298	4	C3 H6 O3	C00184	90.0317	7.54278	7.54278	0.679089	1.45637e+06	2	Negative	1	1	89.0251	1	0.679089	7.54278
FMN biosynthesis	5-Amino-6-(1-D-ribitylamino) uracil (4R5AU)	276.112	(M-H)-	275.105	19.7132	165.677	5.76e-05	0.000102	1.61301	down	-1.61301	-933075	-19.8316	-0.689759	C9 H16 N4 O6	C04732	276.107	17.8747	17.8747	4.93532	3655071	4	Negative	1	1	275.105	1	0.842551	3.89908
FMN biosynthesis	6,7-Dimethyl-8-(1-D-ribityl)lumazine (DMLZ)	326.122	(M-H)-	325.114	22.7229	189.544	0	0	16	up	16	387660	18.5644	4	C13 H18 N4 O6	C04332	326.123	-2.91889	2.91889	-0.951915	379030	2	Negative	1	1	325.114	1	0.340178	1.0431
FMN biosynthesis	7-Hydroxy-6-methyl-8-ribityl lumazine	328.103	(M-H)-	327.096	20.2746	169.125	0.119334	0.130043	1.06358	down	-1.06358	22801	14.4768	-0.088932	C12 H16 N4 O7	C05995	328.102	3.40265	3.40265	1.11641	132037	2	Negative	1	1	327.096	1	1.11641	3.40265
FMN biosynthesis	Flavine mononucleotide (FMN)	456.112	(M-H)-	455.106	23.9779	197.908	0	0	1.55455	up	1.55455	50844.8	15.6338	0.636497	C17 H21 N4 O9 P	C00061	456.105	15.8378	15.8378	7.22372	72166.5	3	Negative	1	1	455.106	1	7.22372	15.8378
Folate metabolism	5-Methyl-THF	459.196	(M+CH3COO)-	518.21	25.9914	213.575	0	0	16	up	16	218439	17.7369	4	C20 H25 N7 O6	C00440	459.187	20.1811	20.1811	9.26689	198142	2	Negative	1	1	518.21	1	9.26689	20.1811
Glutamate metabolism	Poly-γ-D-glutamate	518.197	(M-H)-	517.189	24.9427	205.035	0.230729	0.248253	1.12154	up	1.12154	257048	17.9717	0.165483	C20 H30 N4 O12	C05723	518.186	20.1398	20.1398	10.4361	877559	3	Negative	1	1	517.189	1	10.4361	20.1398
Glutathione metabolism	Bis-γ-glutamylcystine	498.112	(M-H)-	497.105	25.0242	205.918	0.000198	0.000311	2.26627	up	2.26627	456507	18.8003	1.18032	C16 H26 N4 O10 S2	C03646	498.109	6.27049	6.27049	3.12339	663757	4	Negative	1	1	497.105	1	-1.12795	-4.52887
Glutathione metabolism	CoA-glutathione (CoASSG)	1072.19	(M-2H)-2	535.089	19.8964	322.849	0	0	16	up	16	52472.2	15.6793	4	C31 H51 N10 O22 P3 S2	C00920	1072.18	8.79888	8.79888	9.43401	66763	2	Negative	2	2	535.089	1	9.43401	8.79888
Glutathione metabolism	Hexylglutathione	391.183	(M+CH3COO)-	450.197	24.0182	198.189	0.666701	0.682766	1.02499	up	1.02499	54241.5	15.7271	0.035605	C16 H29 N3 O6 S	C02886	391.178	13.2942	13.2942	5.20039	221131	2	Negative	1	1	450.197	1	5.20039	13.2942
Glutathione metabolism	Ophthalmic acid	289.127	(M-H)-	288.12	19.2351	161.322	3.28e-05	6.79e-05	1.90298	up	1.90298	10700000	23.3492	0.928264	C11 H19 N3 O6		289.127	-2.02296	2.02296	-0.584894	562492	2	Negative	1	1	288.12	1	-0.584894	-2.02296
Hexitol metabolism	1,5-Anhydrosorbitol	164.069	(M-H)-	163.062	15.0715	130.594	0	0	16	up	16	1037911	19.9853	4	C6 H12 O5	C07326	164.069	3.02117	3.02117	0.495679	1.00989e+06	2	Negative	1	1	163.062	1	0.495679	3.02117
Hexitol metabolism	D-Tagatose 6-phosphate (Ta6P)	260.029	(M-H)-	259.022	17.2503	145.352	0	0	16	up	16	584180	19.1561	4	C6 H13 O9 P	C01097	260.03	-3.66021	3.66021	-0.951764	628229	3	Negative	1	1	259.022	1	0.425468	2.12726
Hexitol metabolism	Galactiol/Sorbitol	182.08	(M-H)-	181.073	15.2385	131.075	0	0	16	up	16	540197	19.0431	4	C6 H14 O6	C01697/ C00794	182.079	5.02129	5.02129	0.914272	8.24209e+06	3	Negative	1	1	181.073	1	-0.357453	-1.96316
Hexitol metabolism	Lactitol	344.132	(M-H)-	343.125	22.5937	188.074	6.93e-11	1.07e-09	203.992	up	203.992	26400000	24.6534	7.67237	C12 H24 O11	D08266	344.132	-0.001194	0.001194	-0.000411	578118	3	Negative	1	1	343.125	1	-0.000411	-0.001194
Hexitol metabolism	Lactose	342.116	(M-H)-	341.109	21.9022	182.472	5.83e-06	1.77e-05	19.4266	down	-19.4266	-182325	-17.4762	-4.27996	C12 H22 O11	C00243	342.116	-0.723997	0.723997	-0.247691	217713	2	Negative	1	1	341.109	1	-0.247238	-0.722673
Hexitol metabolism	Sorbitol-6-phosphate (S6P Gal1P)	262.044	(M-H)-	261.037	17.1407	144.296	0	0	16	up	16	604397	19.2051	4	C6 H15 O9 P	C01096	262.045	-3.804	3.804	-0.99682	736033	2	Negative	1	1	261.037	1	-0.99682	-3.804
Histidine biosynthesis	Imidazole lactate	156.054	(M-H)-	155.047	14.5316	126.497	0	0	16	down	-16	-431532	-18.7191	-4	C6 H8 N2 O3	C05568	156.054	2.39809	2.39809	0.374229	445431	2	Negative	1	1	155.047	1	0.374229	2.39809
Histidine biosynthesis	L-Histidine	155.07	(M-H)-	154.062	14.8144	128.955	8.83e-07	4.43e-06	2.03951	down	-2.03951	-1190582	-20.1832	-1.02822	C6 H9 N3 O2	C00135	155.07	0.140681	0.140681	0.021815	3184419	3	Negative	1	1	154.062	1	0.021815	0.140681
Lipid metabolism	3-Oxooctadecanoyl-CoA	1047.38	(M-H)-	1046.37	26.0284	211.161	0.00284185	0.00355232	1.68727	down	-1.68727	-47779.3	-15.5441	-0.754688	C39 H68 N7 O18 P3 S	C16216	1047.36	19.8179	19.8179	20.7564	145386	2	Negative	1	1	1046.37	1	-15.6323	-14.925
Lipid metabolism	Oleic acid (C18:1 acid)	282.255	(M-H)-	281.248	20.9562	176.068	0	0	16	down	-16	-67432.4	-16.0412	-4	C18 H34 O2	C00712	282.256	-3.36562	3.36562	-0.949965	91601.8	2	Negative	1	1	281.248	1	-0.949965	-3.36562
Lipid metabolism	alpha,alpha'-Trehalose 6-palmitate	580.332	(M+CH3COO)-	639.346	29.1497	238.432	0.936392	0.936392	1.00295	down	-1.00295	76551.2	16.2241	-0.004254	C28 H52 O12	C04265	580.346	-24.6878	24.6878	-14.3275	308878	3	Negative	1	1	639.346	1	-14.3275	-24.6878
Lipid metabolism	Hexanoylglycine	173.106	(M-H)-	172.098	16.2146	139.954	0	0	16	up	16	320915	18.2918	4	C8 H15 N O3		173.105	2.86669	2.86669	0.49624	338969	2	Negative	1	1	172.098	1	0.49624	2.86669
Lipid metabolism	N-palmitoyl taurine	363.255	(M-H)-	362.247	22.8922	190.238	0.000591	0.000773	1.77236	down	-1.77236	-10100000	-23.2727	-0.82567	C18 H37 N O4 S		363.244	28.3771	28.3771	10.3078	28468026	4	Negative	1	1	362.247	1	10.3078	28.3771
Lipid metabolism	N-stearoyl taurine	391.285	(M-H)-	390.278	23.7548	196.895	0.000455	0.000644	1.98184	down	-1.98184	-945805	-19.8512	-0.986841	C20 H41 N O4 S		391.276	23.8394	23.8394	9.32776	2.63297e+06	3	Negative	1	1	390.278	1	9.32776	23.8394
Lipid metabolism	Octanoyl-CoA	893.188	(M+CH3COO)-	952.202	33.6486	273.322	4.23e-05	7.81e-05	2.79133	down	-2.79133	-104025	-16.6666	-1.48095	C29 H50 N7 O17 P3 S	C01944	893.22	-35.7794	35.7794	-31.9589	199673	3	Negative	1	1	952.202	1	-31.9589	-35.7794
Lipid metabolism	PE(14:1(9Z)/18:1(9Z))	687.485	(M-H)-	686.478	31.7067	259.097	0	0	16	down	-16	-29366.1	-14.8419	-4	C37 H70 N O8 P	C00350	687.484	1.62583	1.62583	1.11773	37765.4	2	Negative	1	1	686.478	1	-0.575649	-0.91742
Lipid metabolism	PE(16:0/18:2(9Z,12Z))	715.515	(M-H)-	714.508	32.5033	265.422	0	0	1.68543	down	-1.68543	-58086.8	-15.8259	-0.753116	C39 H74 N O8 P		715.515	0.465354	0.465354	0.332968	326731	3	Negative	1	1	714.508	1	0.332968	0.465354
Lipid metabolism	PS(16:0/0:0)	497.274	(M-H)-	496.267	26.0835	214.652	0	0	5.84591	down	-5.84591	-174440	-17.4124	-2.54743	C22 H44 N O9 P		497.275	-2.75921	2.75921	-1.37208	440379	2	Negative	1	1	496.267	1	-1.37208	-2.75921
Lipid metabolism	PS(18:0/0:0)	525.307	(M-H)-	524.299	26.9309	221.298	2.37e-06	1.12e-05	3.75837	down	-3.75837	-1694817	-20.6927	-1.91011	C24 H48 N O9 P		525.307	0.15449	0.15449	0.081154	2327157	4	Negative	1	1	524.299	1	0.081154	0.15449
Lipid metabolism	Glycerophosphocholine	257.101	(M-H)-	256.094	18.9841	160.052	0	0	16	up	16	146455	17.1601	4	C8 H20 N O6 P	C00670	257.103	-5.86455	5.86455	-1.50779	160848	2	Negative	1	1	256.094	1	-1.50779	-5.86455
Lipid metabolism	Stearoyl-CoA (C18:0-CoA)	1033.37	(M-H)-	1032.37	25.8693	210.011	0	0	16	down	-16	-71196.1	-16.1195	-4	C39 H70 N7 O17 P3 S	C00412	1033.38	-2.99194	2.99194	-3.0918	65412.2	2	Negative	1	1	1032.37	1	-3.0918	-2.99194
Lipid metabolism	3-hydroxypalmitoyl-CoA	1021.35	(M-2H)-2	509.667	20.5353	333.323	0.0294676	0.0325292	1.11024	up	1.11024	219434	17.7434	0.150871	C37 H66 N7 O18 P3 S	C05258	1021.34	7.29214	7.29214	7.44776	444746	4	Negative	2	2	509.667	1	7.44776	7.29214
Lipid metabolism	3-hydroxy-tetradecanoic acid	244.204	(M-H)-	243.197	19.7206	166.597	0	0	16	up	16	105413	16.6857	4	C14 H28 O3	n.a	244.204	0.774023	0.774023	0.189019	152263	2	Negative	1	1	243.197	1	0.189019	0.774023
Lipid metabolism	LysoPE(0:0/18:1(9Z))	479.3	(M-H)-	478.293	26.0802	214.831	0.000429	0.000618	2.41144	down	-2.41144	-673400	-19.3611	-1.2699	C23 H46 N O7 P		479.301	-1.66693	1.66693	-0.79896	1.68975e+06	3	Negative	1	1	478.293	1	-0.79896	-1.66693
Lysine metabolism	L-2-Aminoadipic acid (2AA)	161.068	(M-H)-	160.061	14.9868	130.038	0	0	16	up	16	238296	17.8624	4	C6 H11 N O4	C00956	161.069	-2.70047	2.70047	-0.434962	289750	2	Negative	1	1	160.061	1	-0.434962	-2.70047
Lysine metabolism	L-Lysine	146.106	(M-H)-	145.099	15.3142	133.936	0.00568295	0.00680353	1.33036	up	1.33036	2183199	21.058	0.411812	C6 H14 N2 O2	C00047	146.106	1.73644	1.73644	0.253703	6.00135e+06	3	Negative	1	1	145.099	1	0.253703	1.73644
Lysine metabolism	N-Succinyl-2-amino-6-oxopimelate	289.083	(M-H)-	288.076	19.8652	166.63	0.300573	0.319359	1.39862	down	-1.39862	-141906	-17.1146	-0.484003	C11 H15 N O8	C05537	289.08	11.0292	11.0292	3.18832	1.76066e+06	3	Negative	1	1	288.076	1	3.18832	11.0292
NAD(P) metabolism	NAD	663.116	(M-H)-	662.109	27.3417	223.485	0.000107	0.000179	1.43988	up	1.43988	741992	19.501	0.525943	C21 H27 N7 O14 P2	C00003	663.109	9.85707	9.85707	6.53631	1360662	4	Negative	1	1	662.109	1	6.53631	9.85707
NAD(P) metabolism	NADH	665.131	(M-H)-	664.124	26.9249	219.995	0	0	16	up	16	137223	17.0662	4	C21 H29 N7 O14 P2	C00004	665.125	9.07455	9.07455	6.03571	136648	2	Negative	1	1	664.124	1	6.03571	9.07455
NAD(P) metabolism	NADPH	745.089	(M-2H)-2	371.537	17.2666	281.581	0	0	16	up	16	107901	16.7193	4	C21 H30 N7 O17 P3	C00005	745.091	-2.56138	2.56138	-1.90846	228218	2	Negative	2	2	371.537	1	-1.90846	-2.56138
Pentose and glucuronate interconversions	Uridine 5'-diphosphoglucose (UDPG)	566.059	(M-H)-	565.052	25.2866	207.417	1.04e-08	1.1e-07	5.83305	up	5.83305	693260	19.403	2.54425	C15 H24 N2 O17 P2	C00029	566.055	7.10988	7.10988	4.02459	720016	3	Negative	1	1	565.052	1	4.02459	7.10988
Peptidoglycans biosynthesis	Farnesyl pyrophosphate	382.122	(M-H)-	381.114	21.5007	178.359	0.000588	0.000773	1.6108	up	1.6108	905768	19.7888	0.68778	C15 H28 O7 P2	C00448	382.131	-24.7993	24.7993	-9.47658	1.90589e+06	3	Negative	1	1	381.114	1	0.488936	2.73055
Peptidoglycans biosynthesis	UDP-3-O-(β-hydroxymyristoyl)-GlcNAc	833.277	(M-2H)-2	415.631	18.3871	299.27	0	0	11.8973	up	11.8973	157963	17.2692	3.57257	C31 H53 N3 O19 P2		833.275	2.21493	2.21493	1.84564	108915	2	Negative	2	2	415.631	1	1.84564	2.21493
Peptidoglycans biosynthesis	UDP-N-acetylmuraminate	679.108	(M-H)-	678.101	28.9515	236.527	4.57e-06	1.48e-05	2.1314	down	-2.1314	-545439	-19.0571	-1.0918	C20 H31 N3 O19 P2	C01050	679.103	7.39889	7.39889	5.02461	724838	4	Negative	1	1	678.101	1	5.02461	7.39889
Peptidoglycans biosynthesis	UDP-N-acetylmuramoyl-L-alanine	750.137	(M-2H)-2	374.061	17.2848	282.018	0	0	16	down	-16	-47250.8	-15.5281	-4	C23 H36 N4 O20 P2	C01212	750.14	-3.59847	3.59847	-2.69935	70298.7	2	Negative	2	2	374.061	1	-2.69935	-3.59847
Peptidoglycans biosynthesis	UDP-N-acetylmuramoyl-L-alanyl-D-glutamate	879.181	(M-2H)-2	438.583	18.3566	298.705	0	0	16	down	-16	-269749	-18.0413	-4	C28 H43 N5 O23 P2	C00692	879.182	-2.04747	2.04747	-1.8001	272563	3	Negative	2	2	438.583	1	-1.8001	-2.04747
Peptidoglycans biosynthesis	UDP-N-acetylmuramoyl-L-alanyl-D-γ-glutamyl- meso-2,6- diaminopimelate	1051.28	(M-2H)-2	524.63	20.2508	328.581	1.08e-10	1.31e-09	10.0575	down	-10.0575	-5316786	-22.3421	-3.3302	C35 H55 N7 O26 P2	C04877	1051.27	7.05276	7.05276	7.41434	3.33438e+06	6	Negative	2	2	524.63	1	7.41434	7.05276
Phenylalanin metabolism	Phenylacetaldehyde	120.058	(M-H)-	119.05	13.7455	122.33	2.76e-11	7.81e-10	1.74524	down	-1.74524	-135776	-17.0509	-0.803426	C8 H8 O	C00601	120.058	1.86523	1.86523	0.223935	481048	2	Negative	1	1	119.05	1	0.223935	1.86523
Phenylalanine metabolism	DL-3-Phenyllactic acid	166.063	(M-H)-	165.056	15.8545	137.297	3.98e-06	1.43e-05	1.80872	down	-1.80872	-324565	-18.3082	-0.854969	C9 H10 O3	C05607	166.063	-2.26008	2.26008	-0.375315	895828	3	Negative	1	1	165.056	1	-0.375315	-2.26008
Phenylalanine metabolism	Hydroxyphenyllactic acid	182.057	(M-H)-	181.05	16.4838	141.809	0.0104132	0.0118953	10.5212	down	-10.5212	-415312	-18.6638	-3.39523	C9 H10 O4	C03672	182.058	-3.98741	3.98741	-0.72594	461371	2	Negative	1	1	181.05	1	-0.725748	-3.98636
Purine metabolism	Adenosine	267.096	(M-H)-	266.089	18.7359	157.662	0	0	1.53215	down	-1.53215	-11444.8	-13.4824	-0.615562	C10 H13 N5 O4	C00212	267.097	-2.20945	2.20945	-0.590137	77471.5	2	Negative	1	1	266.089	1	-0.590137	-2.20945
Purine metabolism	Adenosine 3'-5'-cyclic monophosphate (cAMP)	329.054	(M-H)-	328.046	20.6188	171.989	0.000519	0.000723	1.16654	up	1.16654	354663	18.4361	0.222235	C10 H12 N5 O6 P	C00575	329.053	3.44054	3.44054	1.13212	1.03104e+06	3	Negative	1	1	328.046	1	1.13212	3.44054
Purine metabolism	Adenosine 5'-monophosphate (AMP)	347.062	(M-H)-	346.055	20.4562	170.284	0.328551	0.344775	1.08678	up	1.08678	122710	16.9049	0.120067	C10 H14 N5 O7 P	C00020	347.063	-3.16612	3.16612	-1.09884	500751	2	Negative	1	1	346.055	1	-1.09884	-3.16612
Purine metabolism	ADP-ribose 1″-2″ cyclic phosphate	621.026	(M-H)-	620.019	28.1881	230.606	0	0	1.02565	down	-1.02565	32555.7	14.9906	-0.036543	C15 H22 N5 O16 P3	C19851	621.027	-1.95827	1.95827	-1.21614	209350	3	Negative	1	1	620.019	1	-1.21614	-1.95827
Purine metabolism	Hypoxanthine	136.039	(M-H)-	135.032	13.7772	121.222	3.6e-06	1.39e-05	1.72332	down	-1.72332	-164934	-17.3315	-0.785191	C5 H4 N4 O	C00262	136.038	3.76894	3.76894	0.512721	632296	2	Negative	1	1	135.032	1	0.512721	3.76894
Purine metabolism	Inosine	268.08	(M-H)-	267.073	18.8332	158.502	2.88e-08	2.23e-07	1.68667	down	-1.68667	-2121533	-21.0167	-0.754179	C10 H12 N4 O5	C00294	268.081	-2.09779	2.09779	-0.562376	7.81336e+06	4	Negative	1	1	267.073	1	-0.562376	-2.09779
Purine metabolism	Inosine 5'-triphopshate (ITP)	507.993	(M+CH3COO)-	567.006	25.6398	210.487	0	0	30.6594	down	-30.6594	-424819	-18.6965	-4.93826	C10 H15 N4 O14 P3	C00081	507.98	25.2018	25.2018	12.802	538495	2	Negative	1	1	567.006	1	12.802	25.2018
Purine metabolism	Xanthine	152.034	(M-H)-	151.027	13.8846	121.05	0.004451	0.00540479	1.11208	up	1.11208	783536	19.5796	0.153263	C5 H4 N4 O2	C00385	152.033	4.41586	4.41586	0.671359	2.61357e+06	3	Negative	1	1	151.027	1	0.671359	4.41586
Pyrimidines metabolism	Cytidine-5'-monophosphate (CMP)	323.051	(M-H)-	322.043	19.7502	164.832	4.09e-05	7.79e-05	1.73468	down	-1.73468	-83163.8	-16.3437	-0.794672	C9 H14 N3 O8 P	C00055	323.052	-3.59227	3.59227	-1.16049	357083	2	Negative	1	1	322.043	1	-1.16049	-3.59227
Pyrimidines metabolism	dTMP	322.055	(M-H)-	321.048	19.5871	163.522	3.42e-05	6.93e-05	2.07943	up	2.07943	167300	17.3521	1.05619	C10 H15 N2 O8 P	C00364	322.057	-4.59829	4.59829	-1.48091	294533	2	Negative	1	1	321.048	1	-1.48091	-4.59829
Pyrimidines metabolism	Thymidine	242.09	(M-H)-	241.083	18.5697	157.091	0	0	1.05525	up	1.05525	31088.9	14.9241	0.077589	C10 H14 N2 O5	C00214	242.09	0.05994	0.05994	0.014511	139628	2	Negative	1	1	241.083	1	0.014511	0.05994
Pyrimidines metabolism	Uridine 5'-diphosphate (UDP)	404.001	(M-H)-	402.994	16.3946	135.765	0	0	1.78814	down	-1.78814	-48937.4	-15.5786	-0.838456	C9 H14 N2 O12 P2	C00015	404.002	-2.99184	2.99184	-1.20871	129889	3	Negative	1	1	402.994	1	-1.20871	-2.99184
Pyrimidines metabolism	Uridine 5'-monophosphate (UMP)	324.035	(M-H)-	323.028	19.371	161.682	1.16e-05	2.83e-05	2.4512	up	2.4512	1518605	20.5343	1.29349	C9 H13 N2 O9 P	C00105	324.036	-1.61468	1.61468	-0.523214	2.60172e+06	3	Negative	1	1	323.028	1	-0.523214	-1.61468
Tryptophan metabolism	Indolelactic acid	205.074	(M-H)-	204.066	17.5181	149.578	0.000546	0.000736	2.72702	down	-2.72702	-63423.4	-15.9527	-1.44732	C11 H11 N O3	C02043	205.074	-1.05712	1.05712	-0.216789	129256	2	Negative	1	1	204.066	1	-0.216789	-1.05712
Tyrosine metabolism	4-Hydroxyphenylacetyl-CoA	901.162	(M-2H)-2	449.574	19.0169	309.33	0	0	16	down	-16	-60086.2	-15.8748	-4	C29 H42 N7 O18 P3 S	C05338	901.152	10.8668	10.8668	9.79264	92108	3	Negative	2	2	449.574	1	9.79264	10.8668
Tyrosine metabolism	Acetyl-L-tyrosine	223.084	(M-H)-	222.077	17.8758	151.904	6.37e-06	1.87e-05	1.7016	down	-1.7016	-128519	-16.9716	-0.766891	C11 H13 N O4		223.084	-2.38352	2.38352	-0.531727	534404	3	Negative	1	1	222.077	1	-0.531727	-2.38352
Tyrosine metabolism	L-Tyrosine	181.074	(M-H)-	180.066	16.7837	144.442	1.43e-05	3.29e-05	12.4499	down	-12.4499	-251035	-17.9375	-3.63806	C9 H11 N O3	C00082	181.074	-1.65391	1.65391	-0.299479	280993	2	Negative	1	1	180.066	1	-0.299479	-1.65391
Valine/isoleucine biosynthesis	2-Ketobutyrate	102.033	(M-H)-	101.026	15.1562	137.111	0	0	16	up	16	701689	19.4205	4	C4 H6 O3	C00109	102.032	11.4635	11.4635	1.16964	714113	2	Negative	1	1	101.026	1	1.16964	11.4635
