# Supplementary material for: A versatile in situ cofactor enhancing system for meeting cellular demands for engineered metabolic pathways
Source: J Biol Chem. 2023 Dec 28;300(2):105598. doi: 10.1016/j.jbc.2023.105598 (PMC10850783; doi:10.1016/j.jbc.2023.105598)
Supplement: Supporting Table S3 [file mmc3.xlsx]

## Sheet: Table S3
Table S3. The annotated metabolites of alkane biosynthesis
Pathway	Compound Name	Mass	Ion Species	m/z	DT	Ω (Å²)	p ([FAP-XR] Vs [FAP])	p (Corr) ([FAP-XR] Vs [FAP])	FC (abs) ([FAP-XR] Vs [FAP])	Regulation ([FAP-XR] Vs [FAP])	FC ([FAP-XR] Vs [FAP])	Abund Diff (Raw)	Abund Diff (Log2)	Log FC ([FAP-XR] Vs [FAP])	Formula	KEGG	Reference Mass (Da)	Relative Difference (ppm)	Absolute Relative Difference (ppm)	Difference (mDa)	Height	Ions Count	Polarity	Maximum Charge State	Minimum Charge State	Charge State Count	Reference Mass difference (mDa)	Relative Reference Mass difference (ppm)
Coenzyme A biosynthesis	D-4'-Phosphopantothenate	299.076	(M-H)-	298.069	17.94	155.62	0.00238006	0.0300475	1.8278	up	1.8278	129252	16.9798	0.870109	C9 H18 N O8 P	C03492	299.077	-2.53	2.53	-0.76	523420	2	Negative	1	1	1	-0.76	-2.53
Coenzyme A biosynthesis	Pantoic acid	148.074	(M+CH3COO)-	207.088	16.23	143.25	6.23e-06	0.00068	3.26988	down	-3.26988	-685918	-19.3877	-1.70924	C6 H12 O4	C00522	148.074	1.72	1.72	0.25	934283	2	Negative	1	1	1	0.25	1.72
Coenzyme A biosynthesis	S-Acetylphosphopantetheine	400.105	(M-H)-	399.097	21.29	182.75	0	0	16	down	-16	-51050.2	-15.6396	-4	C13 H25 N2 O8 P S	C03725	400.107	-5.42	5.42	-2.17	68201	2	Negative	1	1	1	-2.17	-5.42
EMP glycolysis	Acetyl-CoA	809.123	(M-2H)-2	403.554	16.89	284.82	0.000315	0.00730724	1.78743	up	1.78743	305166	18.2192	0.837888	C23 H38 N7 O17 P3 S	C00024	809.126	-3.96	3.96	-3.2	1171412	4	Negative	2	2	1	-3.2	-3.96
EMP glycolysis	D-Glucose	180.064	(M-H)-	179.056	14.81	131.88	0	0	16	down	-16	-1.10136e+06	-20.0709	-4	C6 H12 O6	C00267	180.063	1.08	1.08	0.19	986575	3	Negative	1	1	1	0.19	1.08
Flavin biosynthesis	5-Amino-6-ribitylamino uracil	276.111	(M-H)-	275.104	18.96	165.11	0.000398	0.00859117	2.55223	down	-2.55223	-168089	-17.3589	-1.35176	C9 H16 N4 O6	C04732	276.107	14.67	14.67	4.05	196823	3	Negative	1	1	1	4.05	14.67
Flavin biosynthesis	Flavin adenine dinucleotide (FAD)	785.151	(M-H)-	784.144	28.05	237.2	3.68e-07	0.000156	3.08318	up	3.08318	443260	18.7578	1.62442	C27 H33 N9 O15 P2	C00016	785.157	-7.67	7.67	-6.02	696740	3	Negative	1	1	1	-6.02	-7.67
Glyoxylate cycle	Phosphoglycolic acid	155.982	(M-H)-	154.975	14.88	133.87	0	0	16	down	-16	-17597	-14.103	-4	C2 H5 O6 P	C00988	155.982	-3.95	3.95	-0.62	16557	2	Negative	1	1	1	-0.62	-3.95
Hexitol metabolism	1,5-Anhydrosorbitol	164.069	(M-H)-	163.061	14.55	130.43	0	0	16	up	16	855527	19.7065	4	C6 H12 O5	C07326	164.069	1.15	1.15	0.19	952363	2	Negative	1	1	1	0.19	1.15
Hexitol metabolism	D-Sorbitol	182.08	(M-H)-	181.072	14.69	130.68	0	0	16	up	16	1508395	20.5246	4	C6 H14 O6	C00794	182.079	2.83	2.83	0.52	7697554	3	Negative	1	1	1	0.52	2.83
Lipid metabolism	Stearic acid (C18:0 acid)	284.272	(M-H)-	283.264	20.26	176.24	0	0	16	down	-16	-151094	-17.2051	-4	C18 H36 O2		284.272	-0.27	0.27	-0.08	123663	2	Negative	1	1	1	-0.08	-0.27
Lipid metabolism	Palmitic Acid (C16:0 acid)	256.24	(M-H)-	255.233	19.32	168.86	0	0	2.16427	up	2.16427	89107.7	16.4433	1.11388	C16 H32 O2	C00249	256.24	-1.3	1.3	-0.33	275390	3	Negative	1	1	1	-0.33	-1.3
Lipopolysaccharide biosynthesis	2,3-Bis(3-hydroxytetradecanoyl)-D-glucosaminyl 1-phosphate	711.427	(M-H)-	710.42	31.28	265.07	0	0	5.89345	up	5.89345	113064	16.7868	2.55911	C34 H66 N O12 P	C04824	711.432	-7.55	7.55	-5.37	120666	3	Negative	1	1	1	-5.37	-7.55
NAD(P) metabolism	NAD	663.104	(M-H)-	662.096	26.23	222.47	0	0	1.96648	down	-1.96648	-27108.5	-14.7265	-0.975612	C21 H27 N7 O14 P2		663.109	-8.18	8.18	-5.43	56160	2	Negative	1	1	1	-5.43	-8.18
Peptidoglycan biosynthesis	UDP-N-acetyl-D-galactosaminuronic acid	621.056	(M-H)-	620.049	26.47	224.81	0.000457	0.0092334	2.70641	up	2.70641	379388	18.5333	1.43638	C17 H25 N3 O18 P2	C13952	621.061	-7.17	7.17	-4.45	794673	3	Negative	1	1	1	-4.45	-7.17
Peptidoglycan biosynthesis	UDP-N-acetylmuramoyl-L-alanyl-D-glutamate	879.175	(M-H)-	878.168	31.36	264.84	0	0	16	down	-16	-250192	-17.9327	-4	C28 H43 N5 O23 P2	C00692	879.182	-8.06	8.06	-7.09	240607	3	Negative	1	1	1	-7.09	-8.06
Peptidoglycan biosynthesis	UDP-N-acetylmuramoyl-L-alanyl-D-glutamyl -6-carboxy-L-lysyl-D-alanyl-D-alanine	1193.33	(M-2H)-2	595.659	20.3	340.78	0	0	1.20563	down	-1.20563	-93459.1	-16.512	-0.269787	C41 H65 N9 O28 P2	C04882	1193.34	-7.57	7.57	-9.03	83595	3	Negative	2	2	1	-9.03	-7.57
Peptidoglycan biosynthesis	D-Ala-D-Ala	160.085	(M-H)-	159.078	15.17	136.27	0	0	16	down	-16	-142495	-17.1206	-4	C6 H12 N2 O3	C00993	160.085	1.42	1.42	0.23	157450	2	Negative	1	1	1	0.23	1.42
Phenylalanine biosynthesis	L-Phenylalanine	165.079	(M-H)-	164.072	15.53	139.22	7.46e-07	0.000156	1.56768	down	-1.56768	-1.33657e+06	-20.3501	-0.648632	C9 H11 N O2	C00079	165.079	3.33	3.33	0.55	2254022	3	Negative	1	1	1	0.55	3.33
Purine metabolism	Guanosine	283.091	(M-H)-	282.084	18.58	161.59	0	0	1.47808	up	1.47808	7507.19	12.8741	0.563722	C10 H13 N5 O5	C00387	283.092	-1.59	1.59	-0.45	87628	2	Negative	1	1	1	-0.45	-1.59
Purine metabolism	Uridine 5'-monophosphate (UMP)	324.034	(M-H)-	323.027	18.62	160.96	0	0	16	down	-16	-53981.4	-15.7202	-4	C9 H13 N2 O9 P	C00105	324.036	-4.89	4.89	-1.59	73269	2	Negative	1	1	1	-1.59	-4.89
Purine metabolism	Uridine	244.07	(M-H)-	243.062	16.89	147.87	0	0	1.63657	down	-1.63657	-317978	-18.2786	-0.710677	C9 H12 N2 O6	C00299	244.07	0.04	0.04	0.01	619170	2	Negative	1	1	1	0.01	0.04
Purine metabolism	Xanthine	152.033	(M-H)-	151.026	13.36	120.32	0	0	1.46048	up	1.46048	4037	11.9791	0.546438	C5 H4 N4 O2	C00385	152.033	-0.44	0.44	-0.07	21136	2	Negative	1	1	1	-0.07	-0.44
Purine metabolism	Adenosine 5'-diphosphate (ADP)	427.027	(M-H)-	426.02	21.35	182.96	0	0	1.71254	up	1.71254	71277.7	16.1212	0.776139	C10 H15 N5 O10 P2	C00008	427.029	-5.52	5.52	-2.36	255267	2	Negative	1	1	1	-2.36	-5.52
Purine metabolism	ADP-ribose 2'-phosphate	639.033	(M-H)-	638.026	24.77	210.18	0.00455057	0.0448229	1.35032	down	-1.35032	-509585	-18.959	-0.433301	C15 H24 N5 O17 P3	C03246	639.038	-7.85	7.85	-5.02	763206	4	Negative	1	1	1	-5.02	-7.85
Purine metabolism	Cyclic adenosine diphosphate ribose	541.058	(M-H)-	540.051	23.52	200.33	0	0	2.12464	down	-2.12464	-22891	-14.4825	-1.08722	C15 H21 N5 O13 P2	C13050	541.061	-4.96	4.96	-2.68	25958	2	Negative	1	1	1	-2.68	-4.96
Tyrosine biosynthesis	L-Tyrosine	181.074	(M-H)-	180.067	16.14	143.77	0	0	16	down	-16	-608182	-19.2141	-4	C9 H11 N O3	C00082	181.074	1.47	1.47	0.27	624210	2	Negative	1	1	1	0.27	1.47
Valine, leucine and isoleucine biosynthesis	L-Isoleucine	131.095	(M-H)-	130.088	14.16	129.26	0.000225	0.00627816	1.54186	down	-1.54186	-1.301e+06	-20.3112	-0.624669	C6 H13 N O2	C00407	131.095	2.66	2.66	0.35	2452184	3	Negative	1	1	1	0.35	2.66
Valine, leucine and isoleucine biosynthesis	L-Leucine	131.095	(M-H)-	130.088	14.28	130.31	7.19e-05	0.00346342	1.41234	down	-1.41234	-1640436	-20.6456	-0.498092	C6 H13 N O2	C00123	131.095	3.46	3.46	0.45	3706869	3	Negative	1	1	1	0.45	3.46
Valine, leucine and isoleucine biosynthesis	L-Valine	117.079	(M-H)-	116.072	13.47	124.17	0.00325419	0.0377245	1.56384	down	-1.56384	-260079	-17.9886	-0.645097	C5 H11 N O2	C00183	117.079	0.94	0.94	0.11	546516	2	Negative	1	1	1	0.11	0.94
